# Supplementary material for: Gut microbiota in mucosa and feces of newly diagnosed, treatment-naïve adult inflammatory bowel disease and irritable bowel syndrome patients
Source: Gut Microbes. 2022 Jun 13;14(1):2083419. doi: 10.1080/19490976.2022.2083419 (PMC9196785; doi:10.1080/19490976.2022.2083419)
Supplement: Supplemental Material [file KGMI_A_2083419_SM1148.zip]

Archive with 2 entries (2 files):
- Paljetak_GM1_Supplementary_material_rev2.docx
- Paljetak_GM1_SupplTables_S2_and_S3_revised.xlsx
