# Supplementary material for: Gut microbiota in mucosa and feces of newly diagnosed, treatment-naïve adult inflammatory bowel disease and irritable bowel syndrome patients
Source: Gut Microbes. 2022 Jun 13;14(1):2083419. doi: 10.1080/19490976.2022.2083419 (PMC9196785; doi:10.1080/19490976.2022.2083419)
Supplement: Supplemental Material [file KGMI_A_2083419_SM1148.zip › Paljetak_GM1_SupplTables_S2_and_S3_revised.xlsx]

## Sheet: TIvsR_aldex_iqlr_glm_family_has
Supplementary table S2. Family level abundances between terminal ileum and rectum, glm model by ALDEx2
	rab.all	rab.win.TI	rab.win.R	diff.btw	diff.win	effect	overlap	kw.ep	kw.eBH	glm.ep	glm.eBH
f__[Barnesiellaceae]	6.34209	5.987	6.77236	-0.187174	7.04572	0.0254184	0.484375	0.799114	0.981407	0.749259	0.982524
f__[Cerasicoccaceae]	0.0381789	0.0655363	0.000526848	0.0304629	5.53608	-0.00524337	0.49734	0.581518	0.978191	0.566781	0.980357
f__[Chromatiaceae]	-0.121501	-0.068798	-0.179223	0.165345	5.57818	-0.0307571	0.486037	0.598047	0.976744	0.569135	0.980791
f__[Chthoniobacteraceae]	-0.0797097	0.0117907	-0.165786	0.145339	5.54157	-0.0204923	0.487367	0.588825	0.978001	0.59279	0.980472
f__[Exiguobacteraceae]	-0.0717684	0.0626041	-0.194671	0.353198	5.62568	-0.0606908	0.474069	0.51948	0.971786	0.528118	0.976707
f__[Methanomassiliicoccaceae]	-0.123899	0.127711	-0.345557	0.437755	5.60062	-0.0748774	0.467597	0.495102	0.969389	0.493508	0.973169
f__[Mogibacteriaceae]	3.26313	3.41399	3.1103	0.389619	4.77427	-0.0704255	0.458624	0.577699	0.976037	0.596982	0.979573
f__[Odoribacteraceae]	6.26381	6.31851	6.21683	0.267775	5.58846	-0.0378572	0.476729	0.712343	0.977031	0.614243	0.97812
f__[Paraprevotellaceae]	3.58314	3.85695	3.09358	0.691348	7.52134	-0.0849487	0.457114	0.515517	0.976063	0.561688	0.979116
f__[Tissierellaceae]	1.87375	1.67102	2.07435	-0.318749	5.96103	0.0467261	0.476903	0.683089	0.978558	0.637621	0.980419
f__[Weeksellaceae]	-0.00094586	0.0979007	-0.100621	0.168976	5.78192	-0.0272487	0.48637	0.594454	0.975813	0.586579	0.981253
f__Acetobacteraceae	-0.0393128	0.19435	-0.261975	0.395088	5.61305	-0.063008	0.469082	0.531115	0.968319	0.544349	0.968871
f__Actinomycetaceae	2.89857	3.49159	2.39706	1.13173	5.53089	-0.191293	0.407912	0.151863	0.960004	0.157097	0.956795
f__Aerococcaceae	0.0351058	0.271549	-0.143633	0.314308	5.71001	-0.051294	0.473579	0.529446	0.975087	0.520226	0.977076
f__Aeromonadaceae	-0.133083	0.00852716	-0.248623	0.24718	5.6284	-0.0382673	0.478232	0.560331	0.976838	0.572331	0.979435
f__Alcaligenaceae	8.33514	8.44516	8.26181	-0.0724839	4.14694	0.0156039	0.490861	0.813573	0.980838	0.820259	0.983864
f__Anaerolinaceae	-0.15843	-0.0178833	-0.258368	0.246584	5.70556	-0.0370443	0.480891	0.556596	0.975737	0.529861	0.9782
f__Anaeroplasmataceae	-0.0123934	0.0429618	-0.0743002	0.0897461	5.63439	-0.0111629	0.492855	0.563421	0.97771	0.563178	0.979221
f__Bacillaceae	2.78569	2.58938	2.89704	-0.353818	5.35615	0.0582468	0.473404	0.591573	0.977698	0.549935	0.980601
f__Bacteroidaceae	12.8668	12.6699	12.9947	-0.202881	3.12602	0.0629879	0.467753	0.579603	0.979117	0.873106	0.984312
f__Bifidobacteriaceae	5.85829	5.93909	5.72217	0.49616	5.48618	-0.0823262	0.460618	0.510543	0.975574	0.375316	0.978548
f__Bradyrhizobiaceae	0.472879	0.717378	0.213977	0.286026	6.18197	-0.0483451	0.478232	0.532754	0.976085	0.524025	0.978941
f__Brevibacteriaceae	0.0450231	0.133866	-0.0433528	0.228914	5.60904	-0.039535	0.482552	0.538907	0.977885	0.505504	0.979217
f__Brucellaceae	0.371686	0.190701	0.541566	-0.484182	5.91756	0.0746802	0.470412	0.548412	0.976533	0.513706	0.979157
f__Burkholderiaceae	-0.148182	-0.0936062	-0.194174	0.0431537	5.64573	-0.00562626	0.496843	0.587539	0.97712	0.572941	0.977399
f__Caldilineaceae	-0.118294	-0.00391174	-0.213746	0.243875	5.60947	-0.0403465	0.480386	0.585963	0.978486	0.574158	0.97829
f__Campylobacteraceae	0.642286	0.880937	0.405031	0.511425	5.77092	-0.081683	0.462945	0.501	0.976772	0.476519	0.976199
f__Cardiobacteriaceae	-0.0620503	0.0836462	-0.227711	0.310002	5.53695	-0.0523543	0.475906	0.502804	0.97603	0.492895	0.976581
f__Carnobacteriaceae	1.88513	2.40507	1.50152	0.999909	5.79614	-0.161094	0.428856	0.250701	0.966325	0.25197	0.95628
f__Caulobacteraceae	0.106779	0.0643621	0.136203	-0.235098	5.55923	0.0372135	0.481051	0.589123	0.974497	0.592068	0.978867
f__Chitinophagaceae	-0.162713	-0.019675	-0.29582	0.197949	5.5481	-0.0313701	0.485876	0.573261	0.97648	0.551073	0.977748
f__Christensenellaceae	1.9147	2.20975	1.64525	0.477895	5.48505	-0.0769243	0.466423	0.490999	0.972275	0.521184	0.977369
f__Clostridiaceae	5.18086	5.66977	4.82968	0.815955	4.56598	-0.166214	0.421875	0.222421	0.970549	0.181539	0.969444
f__Comamonadaceae	1.78142	1.40835	2.01421	-0.572761	5.81924	0.0945995	0.455965	0.476946	0.976479	0.512796	0.975653
f__Coriobacteriaceae	6.65393	6.86334	6.4695	0.283199	3.8404	-0.0665277	0.469082	0.69836	0.976794	0.674344	0.980815
f__Corynebacteriaceae	1.44763	1.33889	1.53529	-0.260865	5.87406	0.0435292	0.480558	0.645668	0.97762	0.579538	0.979594
f__Cytophagaceae	-0.116697	0.0812134	-0.314395	0.202987	5.53458	-0.0324704	0.483378	0.54053	0.975457	0.54834	0.973765
f__Dehalobacteriaceae	-0.0164165	0.125964	-0.153861	0.174275	5.68087	-0.0267537	0.486702	0.576606	0.977238	0.568623	0.980841
f__Deinococcaceae	-0.10532	0.103366	-0.336289	0.389015	5.71481	-0.0622957	0.46742	0.503093	0.974532	0.506373	0.969355
f__Dermabacteraceae	-0.0952561	0.0331372	-0.228624	0.186119	5.55354	-0.031015	0.484214	0.543243	0.975974	0.557131	0.976248
f__Dermacoccaceae	-0.134978	-0.0104143	-0.252896	0.132397	5.63018	-0.0217848	0.488202	0.567073	0.976688	0.535805	0.977366
f__Desulfovibrionaceae	5.01342	5.32588	4.65349	0.464117	5.61832	-0.0703529	0.462434	0.550739	0.9754	0.534339	0.979078
f__Dethiosulfovibrionaceae	0.50437	0.551505	0.446415	0.0464658	5.68103	-0.00685035	0.495513	0.586658	0.973859	0.56678	0.975191
f__Dietziaceae	-0.137071	0.0317563	-0.320818	0.161671	5.59021	-0.0270195	0.48787	0.565157	0.974897	0.561915	0.977931
f__Elusimicrobiaceae	-0.05481	0.150984	-0.227527	0.235518	5.7433	-0.0386293	0.482885	0.547385	0.975981	0.549617	0.977859
f__Enterobacteriaceae	8.69171	9.35521	8.00003	0.560569	6.17929	-0.0877137	0.454968	0.428031	0.975073	0.587423	0.978642
f__Enterococcaceae	0.485607	0.492426	0.476965	-0.0251509	5.49269	0.00303119	0.49867	0.573931	0.977312	0.554459	0.978245
f__Erysipelotrichaceae	8.27965	8.53546	8.0335	0.328804	3.58959	-0.0788043	0.462766	0.497858	0.974743	0.45478	0.978726
f__Erythrobacteraceae	-0.0828284	0.0800597	-0.213672	0.324378	5.57064	-0.0522604	0.477726	0.566223	0.974253	0.565914	0.978048
f__EtOH8	-0.147505	0.0539555	-0.311296	0.357861	5.54109	-0.0567491	0.473737	0.542716	0.976876	0.548506	0.979605
f__Eubacteriaceae	0.595706	0.726792	0.448348	0.21776	5.50066	-0.0383752	0.479561	0.609024	0.975605	0.622755	0.979951
f__F16	0.0526876	0.0891224	0.0253763	-0.0437854	5.42726	0.00747013	0.497673	0.58785	0.97669	0.582227	0.979529
f__Flavobacteriaceae	0.0531509	0.0531509	0.0543693	0.053132	5.45371	-0.00773576	0.495678	0.576249	0.978001	0.566433	0.979556
f__Fusobacteriaceae	2.79475	2.76104	2.82307	0.803064	6.49294	-0.105462	0.452793	0.467045	0.975005	0.478256	0.977775
f__Gemellaceae	1.9978	2.13182	1.88386	0.383624	5.53403	-0.0582832	0.469082	0.592169	0.976457	0.568352	0.97895
f__Geodermatophilaceae	-0.195531	-0.061405	-0.340271	0.276697	5.60335	-0.0407493	0.479894	0.541871	0.975939	0.533142	0.979377
f__Gordoniaceae	-0.15373	-0.045618	-0.249666	0.136003	5.65936	-0.0236095	0.488534	0.547661	0.975744	0.551153	0.979839
f__Gracilibacteraceae	-0.12773	0.0705651	-0.257313	0.202794	5.51036	-0.0287119	0.484375	0.51505	0.9734	0.518162	0.976609
f__Halomonadaceae	-0.112398	0.0116237	-0.218003	0.284366	5.60381	-0.043545	0.480558	0.536601	0.974485	0.55648	0.977184
f__Helicobacteraceae	-0.140444	0.169239	-0.396141	0.45049	5.53591	-0.0705664	0.469259	0.501225	0.97363	0.534222	0.973851
f__Intrasporangiaceae	-0.10451	0.0343649	-0.208039	0.181069	5.54518	-0.0303902	0.485876	0.527311	0.976157	0.533814	0.979285
f__Lachnospiraceae	13.1428	12.9098	13.3982	-0.314952	3.04321	0.0941081	0.45663	0.50243	0.977336	0.88248	0.983879
f__Lactobacillaceae	1.11279	1.22451	1.02875	0.226396	5.78493	-0.0341605	0.485372	0.611675	0.975258	0.611522	0.978844
f__Leptospiraceae	0.270083	0.359342	0.195534	0.14683	5.89887	-0.020935	0.489362	0.609942	0.978463	0.606158	0.978421
f__Leptotrichiaceae	0.253937	0.373777	0.145858	0.0282159	5.82752	-0.00416679	0.498504	0.602407	0.978143	0.605333	0.977565
f__Leuconostocaceae	0.272017	0.546568	0.0183569	0.557148	5.67161	-0.0905567	0.454636	0.475672	0.976222	0.495262	0.979546
f__Listeriaceae	0.133507	0.387545	-0.0896258	0.448402	5.87759	-0.0705327	0.4666	0.513445	0.973967	0.490638	0.977185
f__Methanobacteriaceae	0.0870231	0.121359	0.0481325	-0.106617	5.82431	0.0178451	0.49219	0.590973	0.977225	0.61375	0.981178
f__Methylobacteriaceae	-0.00285666	0.00879597	-0.0172672	0.0309472	5.82577	-0.00492215	0.497008	0.607417	0.978125	0.578753	0.980347
f__Methylocystaceae	-0.137134	-0.10253	-0.173645	0.166576	5.56927	-0.0242431	0.486037	0.555165	0.976526	0.56189	0.977223
f__Microbacteriaceae	0.123803	0.219106	0.0255541	0.108305	5.49032	-0.0184929	0.492354	0.577664	0.978227	0.564297	0.979769
f__Micrococcaceae	2.1694	2.29355	2.0009	0.382985	5.60153	-0.0682717	0.469924	0.528195	0.975756	0.390984	0.976012
f__mitochondria	0.136666	0.213382	0.0727858	0.0193542	5.62057	-0.00524832	0.49867	0.573814	0.974253	0.550746	0.980151
f__Moraxellaceae	1.5301	1.59053	1.48522	0.239291	5.63094	-0.0362822	0.481888	0.636807	0.978096	0.591218	0.980703
f__Mycobacteriaceae	-0.132119	0.00254382	-0.259064	0.309709	5.65787	-0.0462962	0.478723	0.559864	0.975503	0.541582	0.977563
f__Mycoplasmataceae	-0.0714608	-0.032901	-0.09571	0.110429	5.4962	-0.016764	0.491689	0.563234	0.974831	0.548505	0.978631
f__Neisseriaceae	1.35371	1.52033	1.21577	0.237413	5.75404	-0.0387378	0.479388	0.637699	0.977112	0.645244	0.981511
f__Nocardiaceae	0.115185	0.146076	0.0852254	0.095145	5.65203	-0.0156225	0.492021	0.545593	0.975727	0.527092	0.978952
f__Nocardioidaceae	0.198076	0.26625	0.111697	0.141034	5.58743	-0.02045	0.487367	0.519505	0.97613	0.550048	0.978726
f__Oceanospirillaceae	0.143732	0.173222	0.130228	0.0781624	5.86301	-0.0122103	0.494849	0.610984	0.977687	0.581867	0.979545
f__Oxalobacteraceae	0.941827	0.842077	1.03392	-0.371002	5.76107	0.0630338	0.471253	0.565273	0.976189	0.574012	0.978139
f__Paenibacillaceae	-0.0511738	0.100919	-0.209239	0.268748	5.59382	-0.0422315	0.474734	0.524925	0.971045	0.52621	0.97218
f__Pasteurellaceae	4.29733	4.45502	4.17913	0.630793	5.89908	-0.100772	0.453639	0.527729	0.974668	0.504256	0.977889
f__Peptococcaceae	0.897443	1.06008	0.757637	0.14492	5.59499	-0.0234546	0.489864	0.617434	0.97732	0.618252	0.980047
f__Peptostreptococcaceae	1.42471	1.36211	1.47585	0.0888122	5.73346	-0.014363	0.493519	0.647098	0.978274	0.61418	0.979286
f__Phyllobacteriaceae	0.661156	0.835886	0.46332	0.230159	5.9716	-0.0333286	0.48238	0.588753	0.976716	0.578758	0.978256
f__Planococcaceae	0.0791328	0.0732392	0.0820553	-0.0691101	5.68099	0.0109711	0.495013	0.544437	0.968314	0.519933	0.970879
f__Porphyromonadaceae	8.19936	8.22865	8.16465	-0.0750208	4.10199	0.0153529	0.493351	0.868092	0.983957	0.798775	0.982472
f__Prevotellaceae	5.46685	5.98807	5.08779	0.511418	6.87201	-0.0676574	0.470256	0.589033	0.976419	0.621029	0.979079
f__Propionibacteriaceae	2.41812	2.33649	2.48132	0.0302221	5.48642	-0.00437943	0.498504	0.69415	0.978299	0.660451	0.979484
f__Pseudoalteromonadaceae	-0.114686	0.0483164	-0.300066	0.210994	5.63117	-0.0354216	0.480558	0.541914	0.976089	0.525718	0.978305
f__Pseudomonadaceae	1.71433	1.88857	1.55397	0.315854	5.60345	-0.0461686	0.473737	0.599887	0.975955	0.562321	0.978593
f__Pseudonocardiaceae	-0.111772	-0.100837	-0.13042	0.026923	5.6123	-0.0070029	0.497008	0.565695	0.977759	0.554037	0.976365
f__Psychromonadaceae	0.144478	0.320957	-0.0631604	0.450974	6.04559	-0.0667898	0.467265	0.537768	0.974787	0.54205	0.9774
f__RF16	-0.160389	-0.0633589	-0.248974	0.0832083	5.4188	-0.012987	0.494016	0.587614	0.976366	0.559705	0.980201
f__Rhabdochlamydiaceae	-0.0683736	-0.0347772	-0.104501	0.0404604	5.69354	-0.00543421	0.496343	0.578135	0.976239	0.551571	0.97893
f__Rhizobiaceae	0.806045	0.844679	0.773236	0.0749941	6.13848	-0.011607	0.495013	0.578988	0.975609	0.564097	0.980877
f__Rhodobacteraceae	0.314757	0.489121	0.188527	0.267826	5.38892	-0.0404229	0.481383	0.554916	0.975103	0.531305	0.978115
f__Rhodocyclaceae	0.0203169	0.110989	-0.079267	0.156133	5.64857	-0.0276621	0.48637	0.560658	0.976365	0.561513	0.975759
f__Rikenellaceae	6.21812	6.31188	6.10065	0.157835	5.70161	-0.0229607	0.488364	0.805166	0.980493	0.663906	0.980196
f__Rs-045	-0.0727352	0.00531871	-0.131888	0.0631328	5.69255	-0.0080082	0.495678	0.571451	0.976471	0.553063	0.974881
f__Rubrobacteraceae	-0.0869184	-0.00438254	-0.157949	0.101056	5.51189	-0.0159865	0.493852	0.581291	0.978965	0.563341	0.980247
f__Ruminococcaceae	11.5143	11.4611	11.5771	-0.10973	3.43725	0.028647	0.485543	0.809839	0.983221	0.73068	0.980175
f__S24-7	1.4924	1.91535	1.04656	0.403135	6.63022	-0.0548529	0.475906	0.57898	0.978353	0.595931	0.980943
f__Sphingobacteriaceae	-0.107265	0.0153721	-0.23214	0.177492	5.62911	-0.0265196	0.486037	0.520892	0.976426	0.524183	0.979722
f__Sphingomonadaceae	1.08507	0.951789	1.20017	-0.182006	5.62997	0.0276187	0.48654	0.613212	0.978188	0.630427	0.977475
f__Spirochaetaceae	0.0306173	0.0798301	-0.0125199	0.0236086	5.56353	-0.00417482	0.497507	0.575417	0.975934	0.557258	0.971866
f__Staphylococcaceae	1.25011	1.40241	1.10973	0.196554	5.66151	-0.028237	0.484707	0.604813	0.977878	0.593578	0.979306
f__Streptococcaceae	5.91228	6.41702	5.40336	1.2564	4.68825	-0.241602	0.393819	0.068109	0.96168	0.0639123	0.952969
f__Streptomycetaceae	-0.0913577	-0.0253463	-0.158724	0.0691607	5.60916	-0.0130474	0.495513	0.538215	0.977934	0.525892	0.978006
f__Succinivibrionaceae	0.0284867	0.166117	-0.103604	0.286995	5.72798	-0.0469637	0.477235	0.539517	0.974212	0.574631	0.978832
f__Synergistaceae	0.202398	0.393747	0.0164922	0.251479	5.87753	-0.0391942	0.481715	0.571486	0.975017	0.589024	0.975685
f__Turicibacteraceae	0.916342	1.26423	0.57945	0.576555	5.90288	-0.0916097	0.457114	0.470357	0.970604	0.484862	0.973051
f__Veillonellaceae	8.08294	8.20741	7.99863	0.219589	3.71198	-0.0507333	0.473737	0.643466	0.975946	0.745042	0.980974
f__Verrucomicrobiaceae	1.67932	1.98225	1.27264	0.728247	6.85886	-0.0925139	0.456962	0.519832	0.973761	0.560926	0.977829
f__Vibrionaceae	0.123031	0.390522	-0.156539	0.450744	5.95851	-0.0698682	0.464096	0.524054	0.977105	0.531725	0.975604
f__Victivallaceae	0.711118	0.851339	0.541829	0.348552	5.31712	-0.0535594	0.471742	0.578434	0.972939	0.574309	0.976731
f__Xanthobacteraceae	-0.246038	-0.129341	-0.369473	0.228307	5.50254	-0.0358984	0.48222	0.552121	0.978076	0.536436	0.973873
f__Xanthomonadaceae	0.191733	0.318296	0.0934053	0.233052	5.72496	-0.0332748	0.480718	0.597315	0.976518	0.603332	0.97979

## Sheet: InflamStatus_aldex_iqlr_g
Supplementary table S3. Family level abundances between inflamed and uninflamed mucosal samples of IBD patients, glm model by ALDEx2
	rab.all	rab.win.Inflammation	rab.win.NotInflam	diff.btw	diff.win	effect	overlap	kw.ep	kw.eBH	glm.ep	glm.eBH
f__[Barnesiellaceae]	6.0035	5.92765	6.04499	-0.571696	6.46544	-0.0831605	0.457741	0.467058	0.95193	0.594433	0.961755
f__[Cerasicoccaceae]	0.0676304	0.00289152	0.129747	0.0735174	5.63844	0.0134589	0.492887	0.59231	0.950126	0.595025	0.950973
f__[Chromatiaceae]	-0.208221	-0.211826	-0.201889	-0.000412144	5.48111	-4.10882e-05	0.5	0.569495	0.953182	0.582694	0.948568
f__[Exiguobacteraceae]	-0.08437	-0.0871627	-0.0785937	0.00857444	5.47315	0.00130137	0.499024	0.596852	0.953777	0.593005	0.949975
f__[Methanomassiliicoccaceae]	-0.191482	-0.239976	-0.144465	0.150202	5.50337	0.0245114	0.487444	0.569159	0.949677	0.549654	0.945812
f__[Mogibacteriaceae]	2.22619	2.66245	1.87767	-0.820653	5.22833	-0.143449	0.42885	0.196754	0.895339	0.199268	0.874895
f__[Odoribacteraceae]	5.31315	6.29543	4.99222	-0.904418	6.02123	-0.138133	0.429847	0.190853	0.906188	0.244301	0.895574
f__[Paraprevotellaceae]	2.13016	2.14158	2.11987	0.265912	7.02059	0.0302858	0.484654	0.663352	0.961908	0.66735	0.959596
f__[Tissierellaceae]	1.19764	0.832505	1.47278	0.792263	5.65466	0.126485	0.440446	0.287534	0.916004	0.265722	0.896046
f__[Weeksellaceae]	0.059747	0.248818	-0.0703341	-0.240065	5.4468	-0.0427674	0.479498	0.539781	0.944267	0.545602	0.944812
f__Acetobacteraceae	-0.0419719	0.0687072	-0.117402	-0.0813138	5.63801	-0.0124695	0.493025	0.583293	0.949269	0.561222	0.943641
f__Actinomycetaceae	2.38127	1.94691	2.64133	0.712516	5.24535	0.120029	0.441841	0.307882	0.93374	0.324341	0.912873
f__Aerococcaceae	0.0274841	0.0364402	0.024462	0.0958498	5.5049	0.0148661	0.493025	0.56713	0.955396	0.527131	0.949582
f__Aeromonadaceae	-0.042611	0.00952436	-0.0696552	-0.0242737	5.45535	-0.00421462	0.498326	0.589735	0.960558	0.561515	0.950791
f__AK1AB1_02E	-0.205552	-0.167713	-0.236277	-0.00325198	5.60435	-0.00034043	0.499861	0.566801	0.955454	0.558833	0.950576
f__Alcaligenaceae	7.44361	7.72296	7.29062	-0.558671	5.34243	-0.0881726	0.44993	0.331371	0.941441	0.364457	0.931052
f__Anaeroplasmataceae	-0.102665	-0.0520807	-0.134641	0.0231284	5.60126	0.00453881	0.498605	0.579281	0.959418	0.587971	0.951573
f__Aurantimonadaceae	-0.172688	-0.0447922	-0.293235	-0.116025	5.4924	-0.018443	0.490513	0.5723	0.958363	0.558618	0.950918
f__Bacillaceae	2.70007	2.92819	2.55983	-0.177725	5.77041	-0.0260223	0.488002	0.684483	0.968905	0.63172	0.957287
f__Bacteroidaceae	12.0661	12.5869	11.8289	-0.65181	3.3815	-0.174047	0.407366	0.0740999	0.852965	0.173113	0.895362
f__Bartonellaceae	-0.168552	-0.121066	-0.214917	-0.0920802	5.4881	-0.0142364	0.493025	0.579499	0.950848	0.579269	0.943026
f__Beijerinckiaceae	-0.202517	-0.232418	-0.188923	-0.00825399	5.49663	-0.00174136	0.499163	0.547653	0.954335	0.552281	0.944407
f__Bifidobacteriaceae	4.48266	5.20084	3.8018	-1.26148	5.73405	-0.211874	0.4053	0.0547912	0.841033	0.0751459	0.825177
f__Bradyrhizobiaceae	0.328403	0.40166	0.284883	-0.159923	5.86487	-0.0228568	0.489261	0.610253	0.960196	0.57181	0.950254
f__Brevibacteriaceae	0.0855401	0.0692456	0.094498	-0.0126857	5.60864	-0.00257144	0.498187	0.614257	0.96032	0.573763	0.957451
f__Brucellaceae	0.317936	0.392668	0.250392	-0.001727	5.5278	-0.000350683	0.499861	0.617129	0.957375	0.58431	0.954086
f__Burkholderiaceae	-0.0545914	-0.0405256	-0.0756307	-0.002968	5.63338	-0.00028857	0.499442	0.564509	0.945733	0.567176	0.94635
f__C111	-0.230781	-0.0965085	-0.316451	-0.0867157	5.58276	-0.0140451	0.493166	0.524638	0.935694	0.537044	0.932309
f__Caldilineaceae	-0.23299	-0.116705	-0.300854	-0.212413	5.63632	-0.0308999	0.487308	0.550108	0.95386	0.565165	0.945055
f__Campylobacteraceae	0.687618	0.859834	0.573238	-0.160597	5.80554	-0.0235186	0.488424	0.637442	0.959665	0.635372	0.957609
f__Carnobacteriaceae	1.72384	1.42505	1.91862	0.369018	5.11698	0.0642989	0.467225	0.487099	0.944436	0.523515	0.944823
f__Caulobacteraceae	0.228732	0.349525	0.148951	-0.12734	5.43141	-0.0220965	0.491492	0.578703	0.953715	0.577493	0.948644
f__Cellulomonadaceae	-0.18946	-0.179326	-0.197976	-0.0964428	5.5305	-0.0172916	0.491629	0.601569	0.961796	0.583043	0.953874
f__Chitinophagaceae	-0.114406	-0.140932	-0.0934284	0.00755565	5.52013	0.000940807	0.499442	0.543272	0.950365	0.548437	0.944899
f__Christensenellaceae	1.32027	1.63112	1.16183	-0.331578	5.55722	-0.054969	0.471967	0.571958	0.956392	0.550925	0.94915
f__Clostridiaceae	4.8192	4.61905	5.01073	0.323609	5.18628	0.0566323	0.473214	0.626023	0.963351	0.766015	0.973265
f__Comamonadaceae	1.69054	2.03999	1.45052	-0.379672	5.55329	-0.058329	0.473214	0.531552	0.951264	0.523074	0.943916
f__Coriobacteriaceae	6.09936	6.67157	5.76026	-0.904029	3.99007	-0.204675	0.4	0.0706084	0.844327	0.0496553	0.808153
f__Corynebacteriaceae	1.56014	1.69748	1.49047	-0.37473	5.34547	-0.0555792	0.472098	0.594656	0.959017	0.535473	0.948258
f__Dehalobacteriaceae	-0.0744058	0.0454064	-0.146213	-0.0558783	5.51154	-0.00925216	0.494978	0.567674	0.947438	0.533896	0.946919
f__Deinococcaceae	-0.00730179	-0.0117186	-0.00436604	0.0606099	5.61677	0.00989007	0.495676	0.596432	0.961225	0.60631	0.957074
f__Dermabacteraceae	-0.123202	-0.15574	-0.105107	0.0457125	5.53471	0.00594494	0.495815	0.547501	0.953648	0.521968	0.947953
f__Dermacoccaceae	-0.170183	-0.151361	-0.181077	-0.0255117	5.57557	-0.00303205	0.49721	0.581117	0.950451	0.576071	0.944213
f__Desulfovibrionaceae	3.3211	3.98397	2.82534	-1.374	6.52891	-0.181471	0.418689	0.14449	0.884086	0.159697	0.870152
f__Dethiosulfovibrionaceae	0.31806	0.423125	0.238109	-0.0332296	5.92511	-0.00591293	0.49735	0.581589	0.959031	0.574643	0.957665
f__Dietziaceae	-0.260768	-0.207564	-0.294417	-0.0888028	5.62867	-0.0130532	0.495397	0.545488	0.950137	0.519531	0.942237
f__Enterobacteriaceae	8.63001	8.73476	8.56453	-0.0485855	6.48547	-0.00904993	0.496094	0.888494	0.98097	0.735587	0.970266
f__Enterococcaceae	0.763302	0.927467	0.650853	-0.468386	5.82304	-0.0656428	0.465551	0.502099	0.939279	0.509742	0.940379
f__Erysipelotrichaceae	7.83212	8.1076	7.55332	-0.587383	4.10449	-0.130074	0.435146	0.230303	0.922864	0.190239	0.896532
f__Eubacteriaceae	0.403333	0.200867	0.565161	0.443408	5.31283	0.0756881	0.464435	0.484251	0.94725	0.477956	0.935024
f__F16	-0.0807903	-0.176054	-0.0164211	0.139952	5.46698	0.0223945	0.489261	0.584391	0.955928	0.558349	0.946792
f__Flavobacteriaceae	-0.181221	-0.101821	-0.24475	-0.0656247	5.38072	-0.012354	0.49484	0.622491	0.958528	0.590966	0.945985
f__Fusobacteriaceae	2.35502	2.66404	2.14743	0.0901319	6.70673	0.014966	0.493025	0.735414	0.968713	0.656159	0.963687
f__Gemellaceae	1.44412	1.71413	1.27204	-0.266362	5.5647	-0.0401231	0.478103	0.568311	0.955717	0.578209	0.952102
f__Geodermatophilaceae	-0.143282	-0.0814574	-0.176325	-0.0432697	5.53268	-0.00715657	0.496652	0.556494	0.954333	0.545658	0.94078
f__Gordoniaceae	-0.0694286	0.00294371	-0.141264	-0.00694115	5.69174	-0.0010802	0.499582	0.586195	0.958524	0.565406	0.948036
f__Halomonadaceae	0.0265081	-0.0154605	0.0486798	-0.0353039	5.5122	-0.00535166	0.498187	0.605108	0.955978	0.606612	0.952934
f__Helicobacteraceae	-0.0914162	-0.0304313	-0.136589	0.0510705	5.74917	0.00806903	0.496094	0.579417	0.952629	0.579363	0.947955
f__Hyphomicrobiaceae	-0.197627	-0.0564364	-0.315708	-0.0624592	5.62447	-0.0101395	0.493862	0.569819	0.956007	0.575744	0.948265
f__Intrasporangiaceae	-0.0526648	-0.0131356	-0.0794305	0.0882556	5.5558	0.0146976	0.491629	0.564582	0.955277	0.572875	0.951948
f__Lachnospiraceae	12.9796	13.4817	12.6226	-0.62126	3.59965	-0.160735	0.411158	0.0966913	0.859044	0.107695	0.872708
f__Lactobacillaceae	1.18485	1.13517	1.22232	0.209349	5.86025	0.0343562	0.48577	0.587361	0.956578	0.583042	0.948707
f__Leptospiraceae	0.982211	1.6295	0.501118	-1.04759	6.39042	-0.149976	0.428452	0.188591	0.880263	0.179589	0.856357
f__Leptotrichiaceae	-0.000211658	0.0847645	-0.0507911	-0.0588812	5.45814	-0.00876937	0.493583	0.614967	0.958266	0.573937	0.9488
f__Leuconostocaceae	-0.0826907	0.12344	-0.225097	-0.111503	5.48231	-0.0187695	0.491071	0.59422	0.953482	0.5706	0.945622
f__Listeriaceae	0.16354	0.116531	0.196394	0.0690735	5.86137	0.00971686	0.494141	0.618464	0.959813	0.602531	0.957506
f__Methanobacteriaceae	0.264769	0.314097	0.235661	-0.0418721	5.54437	-0.00814186	0.496792	0.59125	0.958665	0.559653	0.946257
f__Methylobacteriaceae	-0.0367406	0.065414	-0.098307	-0.134934	5.68334	-0.021663	0.488145	0.58914	0.959245	0.578926	0.951734
f__Methylococcaceae	-0.198089	-0.208372	-0.19205	0.000918395	5.42832	0.000206482	0.499861	0.548264	0.944161	0.538207	0.944473
f__Methylocystaceae	-0.182204	-0.0269995	-0.280571	-0.24515	5.57298	-0.039115	0.48145	0.572811	0.953645	0.570806	0.947444
f__Microbacteriaceae	0.133419	0.122088	0.14873	-0.0298739	5.48159	-0.0036836	0.498047	0.625261	0.960055	0.608545	0.955006
f__Micrococcaceae	2.03373	2.41289	1.76582	-0.561617	5.26037	-0.103203	0.447545	0.424781	0.94104	0.50689	0.94491
f__Micromonosporaceae	-0.213941	-0.0834688	-0.288353	-0.0651926	5.55824	-0.0101549	0.494003	0.594106	0.954571	0.596632	0.946627
f__mitochondria	-0.114921	0.0122862	-0.193256	-0.139351	5.60614	-0.0215644	0.489676	0.609715	0.957548	0.622081	0.954393
f__Moraxellaceae	1.42038	1.42982	1.41667	0.0101424	5.82713	0.00142501	0.498884	0.657567	0.964779	0.605972	0.956108
f__Mycobacteriaceae	-0.132761	0.00445967	-0.216204	-0.112258	5.50006	-0.0160987	0.491071	0.579461	0.953159	0.573294	0.946529
f__Neisseriaceae	1.58757	1.60657	1.56568	-0.155667	5.48031	-0.0256984	0.487308	0.644086	0.959349	0.619317	0.956307
f__Nocardiaceae	-0.0188448	0.143177	-0.118267	-0.264364	5.57849	-0.0409757	0.479498	0.559409	0.951324	0.534268	0.950946
f__Nocardioidaceae	0.687686	1.03619	0.459311	-0.779668	5.39939	-0.133051	0.436663	0.283685	0.888904	0.280443	0.865804
f__Oceanospirillaceae	-0.0815759	0.00329822	-0.116891	-0.00683653	5.81394	-0.00106149	0.499024	0.570795	0.949096	0.525429	0.940611
f__Oxalobacteraceae	1.23793	1.50757	1.06688	-0.221657	5.64863	-0.03595	0.480893	0.556765	0.94687	0.565502	0.944767
f__Paenibacillaceae	-0.187934	-0.104015	-0.234085	-0.201251	5.48625	-0.0322595	0.484375	0.51487	0.948087	0.52476	0.944357
f__Pasteurellaceae	5.07886	5.33839	4.88825	-0.231792	5.93405	-0.0344318	0.48145	0.672993	0.965957	0.702889	0.96649
f__Peptococcaceae	0.598519	0.329986	0.760439	0.405201	5.57686	0.0675979	0.467355	0.49622	0.944641	0.493383	0.938674
f__Peptostreptococcaceae	1.12675	0.938068	1.25574	0.382601	5.80986	0.0592473	0.472656	0.557586	0.954078	0.551916	0.946191
f__Phyllobacteriaceae	0.427947	0.25728	0.535087	0.414153	6.03401	0.0632467	0.469456	0.492973	0.945038	0.502621	0.93795
f__Planococcaceae	0.0440236	0.181578	-0.0416769	-0.129636	5.76629	-0.0180176	0.490656	0.560873	0.956148	0.572536	0.948386
f__Porphyromonadaceae	7.38852	7.57674	7.18801	-0.462223	4.91763	-0.081895	0.458426	0.472845	0.952669	0.457376	0.94677
f__Prevotellaceae	4.27707	4.61563	4.08134	-0.856944	7.41764	-0.107178	0.452846	0.345399	0.934994	0.285782	0.918025
f__Propionibacteriaceae	2.41288	1.96648	2.66469	0.623711	5.72601	0.0965957	0.453278	0.385329	0.936369	0.41196	0.923346
f__Pseudomonadaceae	1.49665	1.05909	1.8248	0.659503	5.6439	0.105714	0.450488	0.340238	0.925594	0.379558	0.913499
f__Pseudonocardiaceae	-0.146617	-0.187745	-0.129329	0.0540003	5.53117	0.0103063	0.493862	0.566026	0.955331	0.54215	0.947506
f__Psychromonadaceae	-0.176548	-0.167878	-0.183472	0.0122981	5.48654	0.00166544	0.499024	0.511333	0.943884	0.534387	0.93865
f__RF16	-0.166672	-0.0635022	-0.229708	-0.0528868	5.44421	-0.00923399	0.494282	0.563879	0.949437	0.56563	0.946277
f__Rhabdochlamydiaceae	-0.162274	-0.0650326	-0.225091	-0.0702344	5.60006	-0.0127935	0.493583	0.586216	0.952617	0.558789	0.947275
f__Rhizobiaceae	0.54464	0.525279	0.564002	0.140841	6.49488	0.0176678	0.491629	0.623235	0.963288	0.637716	0.956925
f__Rhodobacteraceae	0.449766	0.499288	0.414684	0.00351589	5.80402	0.000724907	0.499861	0.586209	0.95421	0.561926	0.948379
f__Rhodocyclaceae	0.0529786	0.101474	0.0159545	-0.0218365	5.60196	-0.00415581	0.497629	0.637499	0.956989	0.606748	0.952246
f__Rikenellaceae	4.69824	4.0327	5.05032	0.853137	5.5177	0.139275	0.434431	0.213558	0.92248	0.395406	0.932572
f__Rs-045	-0.162599	-0.18288	-0.152806	0.151348	5.54625	0.022989	0.486328	0.534193	0.9569	0.516511	0.954364
f__Ruminococcaceae	11.0578	11.4733	10.7652	-0.800547	3.89894	-0.190711	0.4149	0.0881753	0.857311	0.0840658	0.86305
f__S24-7	1.02586	0.898615	1.13929	0.171691	6.53254	0.0255682	0.487308	0.627921	0.957954	0.6122	0.954823
f__Shewanellaceae	-0.140947	-0.135888	-0.152185	0.101156	5.48431	0.0179717	0.491492	0.560821	0.960445	0.579723	0.955124
f__Sphingobacteriaceae	-0.20002	-0.1954	-0.201672	0.0222913	5.60777	0.00380267	0.498466	0.566562	0.953685	0.559604	0.947242
f__Sphingomonadaceae	0.996508	1.02693	0.969909	0.0232696	5.95111	0.00284127	0.498884	0.654836	0.965614	0.626319	0.9598
f__Spirochaetaceae	-0.0476624	-0.141794	0.0066202	0.213693	5.57763	0.0352435	0.483682	0.573527	0.959633	0.571107	0.952978
f__Staphylococcaceae	1.14063	0.919674	1.29138	0.240525	5.67978	0.0366967	0.484096	0.608482	0.954496	0.567	0.946441
f__Streptococcaceae	5.6485	5.68027	5.6069	0.0996507	4.34507	0.0219835	0.490377	0.783422	0.973458	0.796391	0.973969
f__Streptomycetaceae	-0.238065	-0.185511	-0.273834	0.00808273	5.60685	0.00155331	0.499163	0.598799	0.9476	0.569319	0.949814
f__Succinivibrionaceae	-0.212618	-0.144994	-0.267026	-0.0258534	5.52202	-0.00524284	0.49721	0.585252	0.95835	0.570691	0.952679
f__Synergistaceae	-0.181372	-0.18379	-0.180847	-0.0668431	5.55803	-0.0102989	0.495676	0.539288	0.951208	0.521995	0.941432
f__Turicibacteraceae	0.433432	0.526401	0.361552	-0.0600748	5.57943	-0.00957711	0.496513	0.61517	0.958386	0.589735	0.954187
f__Veillonellaceae	7.51741	8.24708	7.06896	-0.900744	4.15391	-0.199521	0.4053	0.0569117	0.843938	0.108441	0.869787
f__Verrucomicrobiaceae	1.38809	1.02883	1.64365	1.01731	6.5363	0.140426	0.435425	0.249551	0.904815	0.212273	0.87426
f__Vibrionaceae	-0.109224	-0.199209	-0.0322752	0.190099	5.67998	0.0292799	0.484933	0.574144	0.950893	0.536635	0.941223
f__Victivallaceae	0.704801	0.395735	0.926139	0.259779	5.43778	0.0430924	0.477958	0.514942	0.951029	0.535008	0.944867
f__Xanthobacteraceae	-0.208026	-0.0841071	-0.270732	-0.132909	5.53733	-0.0226185	0.48856	0.587909	0.949735	0.56762	0.948661
f__Xanthomonadaceae	0.191163	0.302085	0.108646	-0.0286904	5.68557	-0.0039656	0.498187	0.61244	0.961828	0.597849	0.957125
